# Supplementary material for: A Technology-Supported Guidance Model to Support the Development of Critical Thinking Among Undergraduate Nursing Students in Clinical Practice: Concurrent, Exploratory, Flexible, and Multimethod Feasibility Study
Source: JMIR Form Res. 2023 Apr 26;7:e43300. doi: 10.2196/43300 (PMC10173047; doi:10.2196/43300)
Supplement: Multimedia Appendix 3 [file formative_v7i1e43300_app3.zip]

Archive with 8 entries (7 files):
- appendix 3 - network files/
- __MACOSX/._appendix 3 - network files
- appendix 3 - network files/appendix 3 - nurse educators network map.svg
- __MACOSX/appendix 3 - network files/._appendix 3 - nurse educators network map.svg
- appendix 3 - network files/appendix 3 - students network map.svg
- __MACOSX/appendix 3 - network files/._appendix 3 - students network map.svg
- appendix 3 - network files/appendix 3 - nurse preceptors network map.svg
- __MACOSX/appendix 3 - network files/._appendix 3 - nurse preceptors network map.svg
